# Supplementary material for: Derivation method of the dielectric function of amorphous materials using angle-resolved electron energy loss spectroscopy for exciton size evaluation
Source: Microscopy (Oxf). 2025 Feb 4;74(2):117–23. doi: 10.1093/jmicro/dfae056 (PMC11957257; doi:10.1093/jmicro/dfae056)
Supplement: dfae056_Supp [file dfae056_supp.zip]

Archive with 1 entries (1 files):
- suppl_data/Supplementary Data MICRO-2024-00051.docx
